# Supplementary material for: Acid Mine Drainage Precipitates from Mining Effluents as Adsorbents of Organic Pollutants for Water Treatment
Source: Molecules. 2024 Jul 26;29(15):3521. doi: 10.3390/molecules29153521 (PMC11314495; doi:10.3390/molecules29153521)
Supplement: Supplementary file 1 [file molecules-29-03521-s001.zip]

Archive with 1 entries (1 files):
- molecules-3082777-supplementary.pdf
